# Supplementary material for: Association Between Eating Behaviors and Subjective Well-Being in Japanese Male Collegiate Handball Players
Source: Nutrients. 2025 Sep 26;17(19):3072. doi: 10.3390/nu17193072 (PMC12525807; doi:10.3390/nu17193072)
Supplement: Supplementary file 1 [file nutrients-17-03072-s001.zip]

Archive with 1 entries (1 files):
- nutrients-3835066-supplementary.xlsx
