# Supplementary material for: Association Between Eating Behaviors and Subjective Well-Being in Japanese Male Collegiate Handball Players
Source: Nutrients. 2025 Sep 26;17(19):3072. doi: 10.3390/nu17193072 (PMC12525807; doi:10.3390/nu17193072)
Supplement: Supplementary file 1 [file nutrients-17-03072-s001.zip › nutrients-3835066-supplementary.xlsx]

## Sheet: Table S1
Table S1 Dietary and lifestyle survey results among collegiate athletes (n=64)
Category	n(%)	Details
Living Conditions
With parents	25(39.1%)
Live alone	23(35.9%)
Dormitory	15(23.4%)
Other	1(1.6%)	(e.g., shared apartment, etc.)
Meal Frequency
Breakfast
Every Day	27(42.2%)
5-6 days per week	9(14.1%)
3-4 days per week	15(23.4%)
1-2 days per week	7(10.9%)
Skip breakfast entirely	6(9.4%)
Lunch
Every Day	55(85.9%)
5-6 days per week	6(9.4%)
3-4 days per week	2(3.1%)
1-2 days per week	0
Skip lunch entirely	1(1.6%)
Dinner
Every Day	63(98.4%)
5-6 days per week	0
3-4 days per week	1(1.6%)
1-2 days per week	0
Skip dinner entirely	0
Who Prepares Meals?
Breakfast preparation
Self	26(40.6%)
Other	29(45.3%)	(e.g., dormitory staff, convenience store, etc.)
Skip breakfast entirely	9(14.1%)
Lunch preparation
Self	21(32.8%)
Other	43(67.2%)	(e.g., dormitory staff, convenience store, etc.)
Skip lunch entirely	0
Dinner preparation
Self	28(43.8%)
Other	36(56.3%)	(e.g., dormitory staff, convenience store, etc.)
Skip dinner entirely	0
How many dishes?
Breakfast
3 dishes	17(26.6%)
2 dishes	26(40.6%)
1 dish	10(15.6%)
Skip breakfast entirely	11(17.2%)	(e.g., skipping breakfast)
Lunch
3 dishes	19(29.7%)
2 dishes	37(57.8%)
1 dish	8(12.5%)
Skip lunch entirely	0	(e.g., skipping lunch)
Dineer
3 dishes	41(64.1%)
2 dishes	21(32.8%)
1 dish	2(3.1%)
Skip dinner entirely	0	(e.g., skipping dinner)
What time do you eat?
Breakfast
Less than 1 hour variation	26(40.6%)
1 hour or more variation	31(48.4%)
Skip breakfast entirely	7(10.9%)	(e.g., skipping breakfast)
Lunch
Less than 1 hour variation	31(48.4%)
1 hour or more variation	33(51.6%)
Skip lunch entirely	0	(e.g., skipping lunch)
Dineer
Less than 1 hour variation	15(23.4%)
1 hour or more variation	49(76.6%)
Skip dinner entirely	0	(e.g., skipping dinner)
Frequency of snack intake?
Nutrient-dense Snacks
Every Day	23(35.9%)
Sometimes	34(53.1%)
Rarely/never	7(10.9%)
Unhealthy snacks
Every Day	4(6.3%)
Sometimes	26(40.6%)
Rarely/never	34(53.1%)
Frequency of supplement intake?
Protein Powder
More Than Twice a day	9(14.1%)
Once a Day	20(31.3%)
Several Times a Week	21(32.8%)
Rarely/never	14(21.9%)
Dietary Supplements
More Than Twice a day	44(68.8%)
Once a day	4(6.3%)
Several Times a Week	0
Rarely/never	16(25.0%)
Alcohol consumption frequency?
Every Day	0
Several Times a Week	3(4.7%)
Once a Week	6(9.4%)
Rarely/never	55(85.9%)
Interest in diet and nutrition
Very high	16(25.0%)
High	19(29.7%)
Somewhat high	24(37.5%)
Somewhat low	4(6.3%)
Low	1(1.6%)
Very low	0
Impact of diet and nutrition on performance
Very high	17(26.6%)
High	24(37.5%)
Somewhat high	16(25.0%)
Somewhat low	5(7.8%)
Low	1(1.6%)
Very low	1(1.6%)
Awareness of nutritional balance
Very high	3(4.7%)
High	18(28.1%)
Somewhat high	21(32.8%)
Somewhat low	19(29.7%)
Low	3(4.7%)
Very low	0
Stage of sports nutrition behavior?
Precontemplation	6(9.4%)
Contemplation	12(18.8%)
Preparation	13(20.3%)
Action	13(20.3%)
Maintenance	20(31.3%)
Rate your diet.
Very good	5(7.8%)
Good	12(18.8%)
Somewhat good	22(34.4%)
Not very good	20(31.3%)
Poor	2(3.1%)
Very Poor	3(4.7%)
Guidance from team dietitian
Regularly receiving guidance	1(1.6%)
Occasionally receiving guidance	13(20.3%)
Not receiving guidance	50(78.1%)
Guidance from non-dietitians
Regularly receiving guidance	3(4.7%)
Occasionally receiving guidance	18(28.1%)
Not receiving guidance	43(67.2%)
Past nutrition guidance
Have received	41(64.1%)
Have not received	23(35.9%)
Weekly training frequency
7 times	1(1.6%)
6 times	21(32.8%)
5 times	16(25.0%)
4 times	12(18.8%)
3 times	11(17.2%)
2 times	2(3.1%)
Other	1(1.6%)	(e.g., Every few days)
Daily training time
5 hours	0
4 hours	4(6.3%)
3 hours	30(46.9%)
2 hours	26(40.6%)
1 hour	4(6.3%)
Less than 1 hour	0
Other	0
Weekly RPE
10 extremely hard	1(1.6%)
9 very hard	1(1.6%)
8	7(10.9%)
7 pretty hard	23(35.9%)
6	9(14.1%)
5 hard	8(12.5%)
4 a little hard	8(12.5%)
3	5(7.8%)
2 easy	2(3.1%)
1 very easy	0
0 resting level	0
Performance
Very good	5(7.8%)
Good	14(21.9%)
Somewhat good	26(40.6%)
Not very good	11(17.2%)
Poor	3(4.7%)
Very Poor	5(7.8%)
Injury frequency
Never	19(29.7%)
Rarely	13(20.3%)
Sometimes	25(39.1%)
Often	7(10.9%)
game participation frequency
Play every game	35(54.7%)
Play sometimes	9(14.1%)
Rarely play	7(10.9%)
Hardly ever play	13(20.3%)
Health complaints in the past 2 weeks (multiple answers allowed)
Hard to recover from fatigue (from the previous day)	19(29.7%)
Prone to mouth ulcers	1(1.6%)
Feel sluggish/tired	13(20.3%)
Frequent swelling in hands or feet	1(1.6%)
Stiff shoulders	11(17.2%)
Headaches	5(7.8%)
Dizziness or light-headedness	3(4.7%)
Catch colds easily	5(7.8%)
Signs of anemia	0
Always sleepy	14(21.9%)
Often worried	11(17.2%)
Cannot control appetite	3(4.7%)
Irritable	6(9.4%)
Loss of appetite	0
Hard to concentrate	3(4.7%)
Lack of motivation	11(17.2%)
Trouble falling asleep	10(15.6%)
Feel groggy in the morning	17(26.6%)
Ringing in ears	1(1.6%)
Legs cramp easily	2(3.1%)
Cold hands and feet	2(3.1%)
Eye strain	5(7.8%)
Get muscle soreness easily	5(7.8%)
Other symptoms	5(7.8%)
Diarrhea or constipation	4(6.3%)
Feel hot (flushed)	0
No complaints	14(21.9%)
